# Supplementary material for: Human DUS1L catalyzes dihydrouridine modification at tRNA positions 16/17, and DUS1L overexpression perturbs translation
Source: Commun Biol. 2024 Oct 2;7:1238. doi: 10.1038/s42003-024-06942-8 (PMC11445529; doi:10.1038/s42003-024-06942-8)
Supplement: Supplementary file 3 — Dataset 1 [file 42003_2024_6942_MOESM3_ESM.xlsx]

## Sheet: Sheet1
Source data underlying the graphs in the manuscript
	Figure 2b
		LNZ308 cells					Control 1 vs. Control 2: P = 0.2467
		Control 1	Control 2	DUS1L KO1	DUS1L KO2		Control 1 vs. DUS1L KO1: P = 0.0001
		0.9	1.06	0.06	0.34		Control 1 vs. DUS1L KO2: P < 0.0001
		1	0.99	0.06	0.39		Control 2 vs. DUS1L KO1: P = 0.0002
		0.98	1	0.05	0.34		Control 2 vs. DUS1L KO2: P < 0.0001
		0.95	1.11	0.05	0.3		DUS1L KO1 vs. DUS1L KO2: P = 0.0023
		U87 cells					Control 1 vs. Control 2: P = 0.2031
		Control 1	Control 2	DUS1L KO1	DUS1L KO2		Control 1 vs. DUS1L KO1: P = 0.0188
		1.03	0.87	0.02	0.45		Control 1 vs. DUS1L KO2: P = 0.0294
		1.06	0.68	0.12	0.32		Control 2 vs. DUS1L KO1: P = 0.0005
		1.17	0.77	0.06	0.52		Control 2 vs. DUS1L KO2: P = 0.0076
		1.7	0.72	0.07	0.31		DUS1L KO1 vs. DUS1L KO2: P = 0.0163
	Figure 2c
		LNZ308 cells
		Control 1	Control 2	DUS1L KO1	DUS1L KO2		Control 1 vs. Control 2: P = 0.9927
		1.05587	1.10833	0.753494	0.737202		Control 1 vs. DUS1L KO1: P = 0.0015
		1.00996	0.97345	0.691496	0.756622		Control 1 vs. DUS1L KO2: P = 0.0105
		1.01054	0.966001	0.737619	0.724063		Control 2 vs. DUS1L KO1: P = 0.0052
		0.923626	1.04342	0.688402	0.742825		Control 2 vs. DUS1L KO2: P = 0.0138
							DUS1L KO1 vs. DUS1L KO2: P = 0.7466
		U87 cells
		Control 1	Control 2	DUS1L KO1	DUS1L KO2		Control 1 vs. Control 2: P = 0.9156
		1.03441	0.899968	0.675972	0.720451		Control 1 vs. DUS1L KO1: P = 0.0005
		0.968032	1.01315	0.622885	0.783426		Control 1 vs. DUS1L KO2: P = 0.0018
		1.05515	0.939015	0.718363	0.723198		Control 2 vs. DUS1L KO1: P = 0.0010
		0.942415	1.0087	0.710579	0.717344		Control 2 vs. DUS1L KO2: P = 0.0038
							DUS1L KO1 vs. DUS1L KO2: P = 0.3734
	Figure 2d
		Control + Empty	Control + DUS1L	DUS1L KO + Empty	DUS1L KO + DUS1L
		1.49	76.64	0.49	45.57		Control + Empty vs. Control + DUS1L: 0.0002
		1.31	79.34	0.64	39.12		Control + Empty vs. DUS1L KO + Empty: P < 0.0001
		1.37	86.82	0.44	37.01		DUS1L KO + Empty vs. DUS1L KO + DUS1L: P = 0.0015
		1.4	81.01	0.44	35.51
	Figure 2f
		Control 1 + Empty	Control 1 + DUS1L	DUS1L KO + Empty	DUS1L KO + DUS1L
		1.04126	1.00747	0.754005	1.05606		Control + Empty vs. Control + DUS1L: P = 0.4775
		0.927484	0.808339	0.666349	0.993321		Control + Empty vs. DUS1L KO + Empty: P = 0.0111
		0.762241	0.936469	0.512086	0.860373		Control + Empty vs. DUS1L KO + DUS1L: P = 0.2035
		0.793108	0.981333	0.6915	0.950482		Control + DUS1L vs. DUS1L KO + Empty: P < 0.0001
		1.0184	1.18053	0.557217	1.27047		Control + DUS1L vs. DUS1L KO + DUS1L: P = 0.9710
		1.13368	1.03497	0.707738	1.12169		DUS1L KO + Empty vs. DUS1L KO + DUS1L: P < 0.0001
		0.826362	1.05089	0.663874	1.15181
		0.719888	1.11996	0.718921	1.06869
	Figure 2g
		Control + Empty	Control + DUS1L	DUS1L KO + Empty
		0.960669	1.35844	0.601857			Control + Empty vs. Control + DUS1L: P = 0.6233
		1.07053	1.05943	0.473951			Control + Empty vs. DUS1L KO + Empty: P = 0.0009
		1.0029	1.18236	0.481067
		0.965905	0.878677	0.400193
		0.941806
		1.0209
		1.06211
		0.975179
	Figure 3c
		Control	ΔD1L	ΔD1L+NADPH	ΔD1L+D1LProtein	ΔD1L+NADPH+D1LProtein
		0.973629	0.405234	0.655043	0.581324	0.87437		Control vs. ΔD1L: P = 0.0247
		1.0895	0.6257	0.668509	0.606022	0.947399		Control vs. ΔD1L+NADPH: P = 0.0134
		0.928548	0.588737	0.931682	0.691934	0.770281		Control vs. ΔD1L+D1LProtein: P < 0.0001
		1.00833	0.909589	0.727489	0.73042	1.28666		Control vs. ΔD1L+NADPH+D1LProtein: P = 0.9877
		1	0.624715	0.62737	0.678336	0.939179
	Figure 3e
		Control	KO	KO + NAPDH	KO + NADH
		1.00197	0.659857	0.785991	1.00121			Control vs. KO：P = 0.0306
		1.14434	0.750714	0.954254	1.04435			Control vs. KO + DUS1L + NADPH: P = 0.6059
		0.912125	0.763657	0.971766	0.916947			Control vs. KO + DUS1L + NADH: P > 0.9999
		0.941565	0.78396	0.884969	1.02735			KO + DUS1L + NADPH vs. KO + DUS1L + NADH: P = 0.4056
	Figure 4a
		Control 1+ Empty
		24 h	1.14586	1.06675	0.967862	1.12608	1.08653	1.04697	0.97775	0.5822		48 h, Control 1+ Empty vs. DUS1L KO2 + Empty: P = 0.9242
		48 h	1.63412	1.59456	1.43634	1.32757	1.57478	1.4759	1.27812	1.04079		48 h, Control 1+ Empty vs. DUS1L KO2 + DUS1: P = 0.4712
		72 h	3.50927	2.73795	3.2225	3.34116	3.24227	2.97528	3.30161	2.36218		72 h, Control 1+ Empty vs. DUS1L KO2 + Empty: P = 0.2709
		96 h	6.60198	4.53523	6.42398	5.58344	5.78121	5.267	5.11867	4.07046		72 h, Control 1+ Empty vs. DUS1L KO2 + DUS1L: P = 0.1791
												96 h, Control 1+ Empty vs. DUS1L KO2 + Empty: P < 0.0001
		DUS1L KO2 + Empty										96 h, DUS1L KO2 + Empty vs. DUS1L KO2 + DUS1L: P < 0.0001
		24 h	1.19942	0.66763	1.36127	1.13006	1.24567	1.06069	1.03757	0.297688
		48 h	1.53179	0.815029	1.43931	1.57804	1.67052	1.34682	1.36994	0.699422
		72 h	3.00289	1.75433	3.18786	3.1185	2.84104	2.81792	2.88728	1.33815
		96 h	4.91618	2.8815	4.47688	3.99133	4.45376	4.13006	4.19942	2.30347
		DUS1L KO2 + DUS1L
		24 h	1.33437	0.71517	1.33437	1.21053	1.21053	1.08669	1.11146
		48 h	2.16099	1.88854	1.86378	1.71517	1.76471	1.71517	2.06192	1.02167
		72 h	4.2322	3.04334	3.95975	4.08359	4.10836	4.00929	3.48916	2.0774
		96 h	6.95046	5.43963	6.45511	6.15789	5.76161	5.71207	6.55418	3.65635
	Figure 4b
		Empty
		24 h	0.79597	1.13854	0.97733	0.997481	0.876574	1.05793	0.916877	1.23929
		48 h	2.17632	2.17632	2.47859	2.21662	2.21662	2.21662	2.27708	2.21662		48 h, Empty vs. OE: P > 0.9999
		72 h	4.53904	4.45844	4.33753	3.93451	3.91436	3.79345	3.7733	4.53904		72 h, Empty vs. OE: P = 0.0737
		96 h	6.82368	7.16625	6.34005	5.97733	6.84383	6.64232	7.28715	7.93199		96 h, Empty vs. OE: P < 0.0001
		DUS1L OE
		24 h	0.839216	1.04314	1.29412	1.01176	0.94902	1.01176	0.933333	0.917647
		48 h	2.25882	2.16471	2.21176	2.33725	2.33725	2.24314	2.30588	2.08627
		72 h	4.86667	3.89412	4.74118	4.6	4.7098	4.47451	4.27059	4.77255
		96 h	8.27647	7.71176	7.93137	8.27647	8.65294	7.72745	8.66863	8.46471
	Figure 5a
		Control
		Tyr	0.989928	1.00735	0.941263	1.06146		Tyr, Ctrl vs. KO: P = 0.2000
		Phe	1.03039	0.991961	1.02287	0.95478		Phe, Ctrl vs. KO: P = 0.3429
		Ala	1.08876	0.999027	0.972632	0.939586		Ala, Ctrl vs. KO: P = 0.6857
		iMet	0.991596	0.997036	0.983027	1.02834		iMet, Ctrl vs. OE: P = 0.6857
		DUS1L KO
		Tyr	1.0936	0.96356	1.18703	1.19998
		Phe	0.953918	1.05948	1.04729	1.11884
		Ala	0.976221	0.994118	1.00058	1.0157
		iMet	1.03671	0.953518	0.978455	0.991779
	Figure 5b
		Control
		Tyr	1.30836	0.879018	0.86586	0.946762		Tyr, Ctrl vs. OE: P = 0.0286
		Phe	1.06805	0.927104	0.984064	1.02078		Phe, Ctrl vs. OE: P = 0.0286
		Ala	1.05543	1.0224	0.919009	1.00315		Ala, Ctrl vs. OE: P = 0.0286
		iMet	1.0347	1.02261	1.00982	0.932877		iMet, Ctrl vs. OE: P = 0.8857
		DUS1L OE
		Tyr	0.518812	0.550835	0.659961	0.386773
		Phe	1.09984	1.0797	1.15686	1.12602
		Ala	1.0887	1.15938	1.13915	1.16504
		iMet	0.968724	0.93076	1.04544	1.13825
	Figure 5d
		Ctrl	DUS1L OE			Control vs. OE: P = 0.0286
		0.997	1.268
		1.029	1.24
		1	1.187
		0.973	1.211
	Figure 6b
		tRNATyr(GUA)	Elongated			tRNATyr(GUA) vs. elongated: P = 0.0286
		1.08553	0.4934
		0.916943	0.446911
		0.997359	0.390035
		1.00017	0.471873
	Figure 7a
		UAC	Control	DUS1L OE		Control vs. OE: P = 0.0022
			0.923251	0.792591
			1.05443	0.761767
			1.02805	0.681895
			0.994267	0.637828
			0.927289	0.808739
			1.07271	0.914289
		UAU	Control	DUS1L OE		Control vs. OE: P = 0.0260
			1.03894	0.953825
			0.990854	0.824723
			1.05112	0.783512
			0.919089	0.8934
			1.20994	0.637206
			0.79006	0.643306
	Figure 7b
		UAA readthrough	Control	DUS1L OE		Control vs. OE: P = 0.0022
			0.924739	0.245462
			1.014	0.318901
			1.10469	0.294756
			1.14451	0.269031
			0.877612	0.252077
			0.934449	0.198918
		UAG readthrough	Control	DUS1L OE		Control vs. OE: P = 0.0022
			1.22139	0.283227
			0.79408	0.438985
			0.965448	0.34006
			1.11017	0.421191
			0.956913	0.355865
			0.952006	0.31315
